# Supplementary material for: Preventive Effect of a Postbiotic and Prebiotic Mixture in a Rat Model of Early Life Rotavirus Induced-Diarrhea
Source: Nutrients. 2022 Mar 10;14(6):1163. doi: 10.3390/nu14061163 (PMC8954028; doi:10.3390/nu14061163)
Supplement: Supplementary file 1 [file nutrients-14-01163-s001.zip]

Archive with 1 entries (1 files):
- nutrients-1625603-supplementary.pdf
